# Supplementary material for: Computer Alloy Design of Ti Modified Al-Si-Mg-Sr Casting Alloys for Achieving Simultaneous Enhancement in Strength and Ductility
Source: Materials (Basel). 2022 Dec 28;16(1):306. doi: 10.3390/ma16010306 (PMC9822033; doi:10.3390/ma16010306)
Supplement: Supplementary file 1 [file materials-16-00306-s001.zip]

Archive with 1 entries (1 files):
- materials-2060531-supplementary.pdf
